# Supplementary material for: Effective Use of Sugarcane-Bagasse-Derived KOH-Activated Biochar for Remediating Norfloxacin-Contaminated Water
Source: Toxics. 2023 Nov 6;11(11):908. doi: 10.3390/toxics11110908 (PMC10674977; doi:10.3390/toxics11110908)
Supplement: Supplementary file 1 [file toxics-11-00908-s001.zip]

Archive with 1 entries (1 files):
- toxics-2600764-supplementary.pdf
